# Supplementary material for: Enhancing Biodegradation of Poly(lactic acid) in Compost at Room Temperature by Compounding Jade Particles
Source: Polymers (Basel). 2025 Jul 26;17(15):2037. doi: 10.3390/polym17152037 (PMC12349505; doi:10.3390/polym17152037)
Supplement: Supplementary file 1 [file polymers-17-02037-s001.zip]

Archive with 1 entries (1 files):
- polymers-3746531-supplementary.pdf
